# Supplementary material for: Prognostic Value of Fusobacterium nucleatum after Abdominoperineal Resection for Anal Squamous Cell Carcinoma
Source: Cancers (Basel). 2022 Mar 22;14(7):1606. doi: 10.3390/cancers14071606 (PMC8997094; doi:10.3390/cancers14071606)
Supplement: Supplementary file 1 [file cancers-14-01606-s001.zip]

Archive with 1 entries (1 files):
- cancers-1617437-supplementary.pdf
